# Supplementary material for: Integrative Strategies for Preventing and Managing Metabolic Syndrome: The Impact of Exercise and Diet on Oxidative Stress Reduction—A Review
Source: Life (Basel). 2025 May 8;15(5):757. doi: 10.3390/life15050757 (PMC12113156; doi:10.3390/life15050757)
Supplement: Supplementary file 1 [file life-15-00757-s001.zip]

Archive with 1 entries (1 files):
- life-3587951-supplementary.pdf
